# Supplementary material for: Inhibition of the Peroxygenase Lytic Polysaccharide Monooxygenase by Carboxylic Acids and Amino Acids
Source: Antioxidants (Basel). 2022 May 31;11(6):1096. doi: 10.3390/antiox11061096 (PMC9220355; doi:10.3390/antiox11061096)
Supplement: Supplementary file 1 [file antioxidants-11-01096-s001.zip]

Archive with 1 entries (1 files):
- antioxidants-1705169-supplementary.pdf
